# Supplementary material for: In Silico Screening and Testing of FDA-Approved Small Molecules to Block SARS-CoV-2 Entry to the Host Cell by Inhibiting Spike Protein Cleavage
Source: Viruses. 2022 May 24;14(6):1129. doi: 10.3390/v14061129 (PMC9231362; doi:10.3390/v14061129)
Supplement: Supplementary file 1 [file viruses-14-01129-s001.zip]

Archive with 1 entries (1 files):
- viruses-1710365-supplementary.pdf
